# Supplementary material for: Arbutin increases Caenorhabditis elegans longevity and stress resistance
Source: PeerJ. 2017 Dec 20;5:e4170. doi: 10.7717/peerj.4170 (PMC5741975; doi:10.7717/peerj.4170)
Supplement: Data S1 — Wild type animals (N = 120–182 in each group) were treated without (0 mM) or with low (0.5, 2.5 mM), moderate (5 mM, p < 0.001) and high (10, 20 mM) doses of arbutin at 20 °C from birth, when survival was monitored. The experiment was repeated multiple times and a representative trial is shown. [file peerj-05-4170-s001.xls]

## Sheet: Fig. 1
concentration of arbutin	0 mM	0.5 mM	2.5 mM	5 mM	10 mM	20 mM
whole survival days of NO.1 worm	5	5	5	5	5	5
whole survival days of NO.2 worm	6	6	6	6	6	6
whole survival days of NO.3 worm	6	6	6	6	6	6
whole survival days of NO.4 worm	9	11	11	9	6	6
whole survival days of NO.5 worm	9	11	11	9	6	6
whole survival days of NO.6 worm	9	11	11	9	6	6
whole survival days of NO.7 worm	10	11	12	11	7	7
whole survival days of NO.8 worm	10	11	12	11	7	7
whole survival days of NO.9 worm	10	11	12	11	7	7
whole survival days of NO.10 worm	11	12	12	12	9	8
whole survival days of NO.11 worm	11	12	12	12	9	8
whole survival days of NO.12 worm	11	12	12	12	9	8
whole survival days of NO.13 worm	11	12	14	14	10	8
whole survival days of NO.14 worm	11	12	14	14	10	8
whole survival days of NO.15 worm	11	12	14	14	10	8
whole survival days of NO.16 worm	11	14	14	14	10	9
whole survival days of NO.17 worm	11	14	14	14	10	9
whole survival days of NO.18 worm	11	14	14	14	10	9
whole survival days of NO.19 worm	11	14	14	15	11	10
whole survival days of NO.20 worm	11	14	14	15	11	10
whole survival days of NO.21 worm	11	14	14	15	11	10
whole survival days of NO.22 worm	12	14	15	15	11	10
whole survival days of NO.23 worm	12	14	15	15	11	10
whole survival days of NO.24 worm	12	14	15	15	11	10
whole survival days of NO.25 worm	13	14	15	15	11	11
whole survival days of NO.26 worm	13	14	15	15	11	11
whole survival days of NO.27 worm	13	14	15	15	11	11
whole survival days of NO.28 worm	13	14	15	16	12	11
whole survival days of NO.29 worm	13	14	15	16	12	11
whole survival days of NO.30 worm	13	14	15	16	12	11
whole survival days of NO.31 worm	13	15	15	16	12	11
whole survival days of NO.32 worm	13	15	15	16	12	11
whole survival days of NO.33 worm	13	15	15	16	12	11
whole survival days of NO.34 worm	13	15	16	16	12	11
whole survival days of NO.35 worm	13	15	16	16	12	11
whole survival days of NO.36 worm	13	15	16	16	12	11
whole survival days of NO.37 worm	14	15	16	16	12	11
whole survival days of NO.38 worm	14	15	16	16	12	11
whole survival days of NO.39 worm	14	15	16	16	12	11
whole survival days of NO.40 worm	14	16	16	16	12	12
whole survival days of NO.41 worm	14	16	16	16	12	12
whole survival days of NO.42 worm	14	16	16	16	12	12
whole survival days of NO.43 worm	15	16	16	17	12	12
whole survival days of NO.44 worm	15	16	16	17	12	12
whole survival days of NO.45 worm	15	16	16	17	12	12
whole survival days of NO.46 worm	15	16	16	17	13	12
whole survival days of NO.47 worm	15	16	16	17	13	12
whole survival days of NO.48 worm	15	16	16	17	13	12
whole survival days of NO.49 worm	15	16	16	17	13	12
whole survival days of NO.50 worm	15	16	16	17	13	12
whole survival days of NO.51 worm	15	16	16	17	13	12
whole survival days of NO.52 worm	15	16	16	17	13	13
whole survival days of NO.53 worm	15	16	16	17	13	13
whole survival days of NO.54 worm	15	16	16	17	13	13
whole survival days of NO.55 worm	16	17	16	17	13	13
whole survival days of NO.56 worm	16	17	16	17	13	13
whole survival days of NO.57 worm	16	17	16	17	13	13
whole survival days of NO.58 worm	16	17	17	17	13	13
whole survival days of NO.59 worm	16	17	17	17	13	13
whole survival days of NO.60 worm	16	17	17	17	13	13
whole survival days of NO.61 worm	16	17	17	17	13	13
whole survival days of NO.62 worm	16	17	17	17	13	13
whole survival days of NO.63 worm	16	17	17	17	13	13
whole survival days of NO.64 worm	16	17	17	17	13	13
whole survival days of NO.65 worm	16	17	17	17	13	13
whole survival days of NO.66 worm	16	17	17	17	13	13
whole survival days of NO.67 worm	16	17	17	17	14	13
whole survival days of NO.68 worm	16	17	17	17	14	13
whole survival days of NO.69 worm	16	17	17	17	14	13
whole survival days of NO.70 worm	17	17	17	18	14	13
whole survival days of NO.71 worm	17	17	17	18	14	13
whole survival days of NO.72 worm	17	17	17	18	14	13
whole survival days of NO.73 worm	17	17	17	18	14	14
whole survival days of NO.74 worm	17	17	17	18	14	14
whole survival days of NO.75 worm	17	17	17	18	14	14
whole survival days of NO.76 worm	17	17	18	18	14	14
whole survival days of NO.77 worm	17	17	18	18	14	14
whole survival days of NO.78 worm	17	17	18	18	14	14
whole survival days of NO.79 worm	17	17	18	18	14	14
whole survival days of NO.80 worm	17	17	18	18	14	14
whole survival days of NO.81 worm	17	17	18	18	14	14
whole survival days of NO.82 worm	17	18	18	19	14	14
whole survival days of NO.83 worm	17	18	18	19	14	14
whole survival days of NO.84 worm	17	18	18	19	14	14
whole survival days of NO.85 worm	17	18	18	19	14	15
whole survival days of NO.86 worm	17	18	18	19	14	15
whole survival days of NO.87 worm	17	18	18	19	14	15
whole survival days of NO.88 worm	17	18	18	19	15	15
whole survival days of NO.89 worm	17	18	18	19	15	15
whole survival days of NO.90 worm	17	18	18	19	15	15
whole survival days of NO.91 worm	18	18	18	19	15	15
whole survival days of NO.92 worm	18	18	18	19	15	15
whole survival days of NO.93 worm	18	18	18	19	15	15
whole survival days of NO.94 worm	18	18	19	19	15	15
whole survival days of NO.95 worm	18	18	19	19	15	15
whole survival days of NO.96 worm	18	18	19	19	15	15
whole survival days of NO.97 worm	18	18	19	19	15	15
whole survival days of NO.98 worm	18	18	19	19	15	15
whole survival days of NO.99 worm	18	18	19	19	15	15
whole survival days of NO.100 worm	18	19	19	19	15	15
whole survival days of NO.101 worm	18	19	19	19	15	15
whole survival days of NO.102 worm	18	19	19	19	15	15
whole survival days of NO.103 worm	18	19	19	20	16	15
whole survival days of NO.104 worm	18	19	19	20	16	15
whole survival days of NO.105 worm	18	19	19	20	16	15
whole survival days of NO.106 worm	18	20	19	20	16	16
whole survival days of NO.107 worm	18	20	19	20	16	16
whole survival days of NO.108 worm	18	20	19	20	16	16
whole survival days of NO.109 worm	18	20	20	20	16	16
whole survival days of NO.110 worm	18	20	20	20	16	16
whole survival days of NO.111 worm	18	20	20	20	16	16
whole survival days of NO.112 worm	18	20	20	20	16	16
whole survival days of NO.113 worm	18	20	20	20	16	16
whole survival days of NO.114 worm	18	20	20	20	16	16
whole survival days of NO.115 worm	19	20	20	20	16	16
whole survival days of NO.116 worm	19	20	20	20	16	16
whole survival days of NO.117 worm	19	20	20	20	16	16
whole survival days of NO.118 worm	19	21	20	20	16	16
whole survival days of NO.119 worm	19	21	20	20	16	16
whole survival days of NO.120 worm	19	21	20	20	16	16
whole survival days of NO.121 worm	19	22	20	20	16	16
whole survival days of NO.122 worm	19	22	20	20	16	16
whole survival days of NO.123 worm	19	22	20	20	16	16
whole survival days of NO.124 worm	19		20	21	16	17
whole survival days of NO.125 worm	19		20	21	16	17
whole survival days of NO.126 worm	19		20	21	16	17
whole survival days of NO.127 worm	19		20	21	16	17
whole survival days of NO.128 worm	19		20	21	16	17
whole survival days of NO.129 worm	19		20	21	16	17
whole survival days of NO.130 worm	19		21	21	16	17
whole survival days of NO.131 worm	19		21	21	16	17
whole survival days of NO.132 worm	19		21	21	16	17
whole survival days of NO.133 worm	20		21	21	17	17
whole survival days of NO.134 worm	20		21	21	17	17
whole survival days of NO.135 worm	20		21	21	17	17
whole survival days of NO.136 worm	20		21	21	17	17
whole survival days of NO.137 worm	20		21	21	17	17
whole survival days of NO.138 worm	20		21	21	17	17
whole survival days of NO.139 worm	20		21	21	17	17
whole survival days of NO.140 worm	20		21	21	17	17
whole survival days of NO.141 worm	20		21	21	17	17
whole survival days of NO.142 worm	20		21	21	17	18
whole survival days of NO.143 worm	20		21	21	17	18
whole survival days of NO.144 worm	20		21	21	17	18
whole survival days of NO.145 worm	22		22	21	17	19
whole survival days of NO.146 worm	22		22	21	17	19
whole survival days of NO.147 worm	22		22	21	17	19
whole survival days of NO.148 worm			22	21	18	19
whole survival days of NO.149 worm			22	21	18	19
whole survival days of NO.150 worm			22	21	18	19
whole survival days of NO.151 worm			22	22	18	20
whole survival days of NO.152 worm			22	22	18	20
whole survival days of NO.153 worm				22	18	20
whole survival days of NO.154 worm				22	18	20
whole survival days of NO.155 worm				22	18	20
whole survival days of NO.156 worm				22	18	20
whole survival days of NO.157 worm				22	18	21
whole survival days of NO.158 worm				22	18	21
whole survival days of NO.159 worm				22	18	21
whole survival days of NO.160 worm					18
whole survival days of NO.161 worm					18
whole survival days of NO.162 worm					18
whole survival days of NO.163 worm					18
whole survival days of NO.164 worm					18
whole survival days of NO.165 worm					18
whole survival days of NO.166 worm					18
whole survival days of NO.167 worm					18
whole survival days of NO.168 worm					18
whole survival days of NO.169 worm					18
whole survival days of NO.170 worm					18
whole survival days of NO.171 worm					18
whole survival days of NO.172 worm					19
whole survival days of NO.173 worm					19
whole survival days of NO.174 worm					19
whole survival days of NO.175 worm					19
whole survival days of NO.176 worm					19
whole survival days of NO.177 worm					19
whole survival days of NO.178 worm					19
whole survival days of NO.179 worm					19
whole survival days of NO.180 worm					19
whole survival days of NO.181 worm					21
whole survival days of NO.182 worm					21
whole survival days of NO.183 worm					21
whole survival days of NO.184 worm					22
whole survival days of NO.185 worm					22
whole survival days of NO.186 worm					22
