# Supplementary material for: Arbutin increases Caenorhabditis elegans longevity and stress resistance
Source: PeerJ. 2017 Dec 20;5:e4170. doi: 10.7717/peerj.4170 (PMC5741975; doi:10.7717/peerj.4170)
Supplement: Data S2 — Animals were treated with 5 mM arbutin from birth to 120 h at 20 °C and exposed to a variety of stressors. Worms pretreated with arbutin survived significantly longer after (A–B) 35 °C heat shock (N = 66–84 animals, p < 0.05), (C–D) exposure to 200 µM juglone (N = 90 animals, p < 0.001) or (E–F) UV irradiation at 1,000 J/m2 (N = 68–96 animals, p < 0.001). Each experiment is representative of three independent trials. [file peerj-05-4170-s002.xls]

## Sheet: Fig. 2
concentration of arbutin	0 mM	5 mM		concentration of arbutin	0 mM	5 mM		concentration of arbutin	0 mM	5 mM
survival hours of NO.1 worm after heat shock	3	3		survival hours of NO.1 worm after juglone stress	1	1		survival hours of NO.1 worm after UV irradiation	12	36
survival hours of NO.2 worm after heat shock	3	4		survival hours of NO.2 worm after juglone stress	1	1		survival hours of NO.2 worm after UV irradiation	12	36
survival hours of NO.3 worm after heat shock	3	4		survival hours of NO.3 worm after juglone stress	1	1		survival hours of NO.3 worm after UV irradiation	24	60
survival hours of NO.4 worm after heat shock	3	4		survival hours of NO.4 worm after juglone stress	1	1		survival hours of NO.4 worm after UV irradiation	24	60
survival hours of NO.5 worm after heat shock	4	4		survival hours of NO.5 worm after juglone stress	2	2		survival hours of NO.5 worm after UV irradiation	36	60
survival hours of NO.6 worm after heat shock	4	5		survival hours of NO.6 worm after juglone stress	2	2		survival hours of NO.6 worm after UV irradiation	36	60
survival hours of NO.7 worm after heat shock	4	5		survival hours of NO.7 worm after juglone stress	2	2		survival hours of NO.7 worm after UV irradiation	36	60
survival hours of NO.8 worm after heat shock	4	5		survival hours of NO.8 worm after juglone stress	2	2		survival hours of NO.8 worm after UV irradiation	36	60
survival hours of NO.9 worm after heat shock	4	5		survival hours of NO.9 worm after juglone stress	2	3		survival hours of NO.9 worm after UV irradiation	36	60
survival hours of NO.10 worm after heat shock	4	5		survival hours of NO.10 worm after juglone stress	2	3		survival hours of NO.10 worm after UV irradiation	36	60
survival hours of NO.11 worm after heat shock	4	5		survival hours of NO.11 worm after juglone stress	2	3		survival hours of NO.11 worm after UV irradiation	36	60
survival hours of NO.12 worm after heat shock	4	5		survival hours of NO.12 worm after juglone stress	2	3		survival hours of NO.12 worm after UV irradiation	36	60
survival hours of NO.13 worm after heat shock	4	5		survival hours of NO.13 worm after juglone stress	2	4		survival hours of NO.13 worm after UV irradiation	48	60
survival hours of NO.14 worm after heat shock	4	6		survival hours of NO.14 worm after juglone stress	2	4		survival hours of NO.14 worm after UV irradiation	48	60
survival hours of NO.15 worm after heat shock	4	6		survival hours of NO.15 worm after juglone stress	2	4		survival hours of NO.15 worm after UV irradiation	48	60
survival hours of NO.16 worm after heat shock	4	6		survival hours of NO.16 worm after juglone stress	2	4		survival hours of NO.16 worm after UV irradiation	48	60
survival hours of NO.17 worm after heat shock	5	6		survival hours of NO.17 worm after juglone stress	2	5		survival hours of NO.17 worm after UV irradiation	48	60
survival hours of NO.18 worm after heat shock	5	6		survival hours of NO.18 worm after juglone stress	2	5		survival hours of NO.18 worm after UV irradiation	48	60
survival hours of NO.19 worm after heat shock	5	6		survival hours of NO.19 worm after juglone stress	3	5		survival hours of NO.19 worm after UV irradiation	60	60
survival hours of NO.20 worm after heat shock	5	6		survival hours of NO.20 worm after juglone stress	3	5		survival hours of NO.20 worm after UV irradiation	60	60
survival hours of NO.21 worm after heat shock	5	6		survival hours of NO.21 worm after juglone stress	3	5		survival hours of NO.21 worm after UV irradiation	60	60
survival hours of NO.22 worm after heat shock	5	6		survival hours of NO.22 worm after juglone stress	3	5		survival hours of NO.22 worm after UV irradiation	60	60
survival hours of NO.23 worm after heat shock	5	6		survival hours of NO.23 worm after juglone stress	3	5		survival hours of NO.23 worm after UV irradiation	60	72
survival hours of NO.24 worm after heat shock	5	6		survival hours of NO.24 worm after juglone stress	3	5		survival hours of NO.24 worm after UV irradiation	60	72
survival hours of NO.25 worm after heat shock	5	6		survival hours of NO.25 worm after juglone stress	3	5		survival hours of NO.25 worm after UV irradiation	60	72
survival hours of NO.26 worm after heat shock	5	7		survival hours of NO.26 worm after juglone stress	3	5		survival hours of NO.26 worm after UV irradiation	60	72
survival hours of NO.27 worm after heat shock	5	7		survival hours of NO.27 worm after juglone stress	3	5		survival hours of NO.27 worm after UV irradiation	60	72
survival hours of NO.28 worm after heat shock	6	7		survival hours of NO.28 worm after juglone stress	3	5		survival hours of NO.28 worm after UV irradiation	60	72
survival hours of NO.29 worm after heat shock	6	7		survival hours of NO.29 worm after juglone stress	4	6		survival hours of NO.29 worm after UV irradiation	72	72
survival hours of NO.30 worm after heat shock	6	7		survival hours of NO.30 worm after juglone stress	4	6		survival hours of NO.30 worm after UV irradiation	72	72
survival hours of NO.31 worm after heat shock	6	7		survival hours of NO.31 worm after juglone stress	4	6		survival hours of NO.31 worm after UV irradiation	72	72
survival hours of NO.32 worm after heat shock	6	7		survival hours of NO.32 worm after juglone stress	4	6		survival hours of NO.32 worm after UV irradiation	72	72
survival hours of NO.33 worm after heat shock	6	7		survival hours of NO.33 worm after juglone stress	4	6		survival hours of NO.33 worm after UV irradiation	72	72
survival hours of NO.34 worm after heat shock	6	7		survival hours of NO.34 worm after juglone stress	4	6		survival hours of NO.34 worm after UV irradiation	72	72
survival hours of NO.35 worm after heat shock	6	7		survival hours of NO.35 worm after juglone stress	4	6		survival hours of NO.35 worm after UV irradiation	72	72
survival hours of NO.36 worm after heat shock	6	7		survival hours of NO.36 worm after juglone stress	4	6		survival hours of NO.36 worm after UV irradiation	72	72
survival hours of NO.37 worm after heat shock	6	7		survival hours of NO.37 worm after juglone stress	5	7		survival hours of NO.37 worm after UV irradiation	72	72
survival hours of NO.38 worm after heat shock	6	8		survival hours of NO.38 worm after juglone stress	5	7		survival hours of NO.38 worm after UV irradiation	72	72
survival hours of NO.39 worm after heat shock	6	8		survival hours of NO.39 worm after juglone stress	5	7		survival hours of NO.39 worm after UV irradiation	72	72
survival hours of NO.40 worm after heat shock	6	8		survival hours of NO.40 worm after juglone stress	5	7		survival hours of NO.40 worm after UV irradiation	72	72
survival hours of NO.41 worm after heat shock	6	8		survival hours of NO.41 worm after juglone stress	5	7		survival hours of NO.41 worm after UV irradiation	72	84
survival hours of NO.42 worm after heat shock	6	8		survival hours of NO.42 worm after juglone stress	5	7		survival hours of NO.42 worm after UV irradiation	72	84
survival hours of NO.43 worm after heat shock	6	8		survival hours of NO.43 worm after juglone stress	5	8		survival hours of NO.43 worm after UV irradiation	72	84
survival hours of NO.44 worm after heat shock	6	8		survival hours of NO.44 worm after juglone stress	5	8		survival hours of NO.44 worm after UV irradiation	72	84
survival hours of NO.45 worm after heat shock	6	8		survival hours of NO.45 worm after juglone stress	5	8		survival hours of NO.45 worm after UV irradiation	72	84
survival hours of NO.46 worm after heat shock	7	8		survival hours of NO.46 worm after juglone stress	5	8		survival hours of NO.46 worm after UV irradiation	72	84
survival hours of NO.47 worm after heat shock	7	9		survival hours of NO.47 worm after juglone stress	6	8		survival hours of NO.47 worm after UV irradiation	72	84
survival hours of NO.48 worm after heat shock	7	9		survival hours of NO.48 worm after juglone stress	6	8		survival hours of NO.48 worm after UV irradiation	72	84
survival hours of NO.49 worm after heat shock	7	9		survival hours of NO.49 worm after juglone stress	6	9		survival hours of NO.49 worm after UV irradiation	72	84
survival hours of NO.50 worm after heat shock	7	9		survival hours of NO.50 worm after juglone stress	6	9		survival hours of NO.50 worm after UV irradiation	72	84
survival hours of NO.51 worm after heat shock	7	9		survival hours of NO.51 worm after juglone stress	6	9		survival hours of NO.51 worm after UV irradiation	72	84
survival hours of NO.52 worm after heat shock	7	10		survival hours of NO.52 worm after juglone stress	6	9		survival hours of NO.52 worm after UV irradiation	72	84
survival hours of NO.53 worm after heat shock	7	10		survival hours of NO.53 worm after juglone stress	6	9		survival hours of NO.53 worm after UV irradiation	84	84
survival hours of NO.54 worm after heat shock	7	10		survival hours of NO.54 worm after juglone stress	6	9		survival hours of NO.54 worm after UV irradiation	84	84
survival hours of NO.55 worm after heat shock	7	10		survival hours of NO.55 worm after juglone stress	7	9		survival hours of NO.55 worm after UV irradiation	84	84
survival hours of NO.56 worm after heat shock	7	10		survival hours of NO.56 worm after juglone stress	7	9		survival hours of NO.56 worm after UV irradiation	84	84
survival hours of NO.57 worm after heat shock	7	10		survival hours of NO.57 worm after juglone stress	7	10		survival hours of NO.57 worm after UV irradiation	84	84
survival hours of NO.58 worm after heat shock	8	10		survival hours of NO.58 worm after juglone stress	7	10		survival hours of NO.58 worm after UV irradiation	84	84
survival hours of NO.59 worm after heat shock	8	10		survival hours of NO.59 worm after juglone stress	7	10		survival hours of NO.59 worm after UV irradiation	84	84
survival hours of NO.60 worm after heat shock	8	10		survival hours of NO.60 worm after juglone stress	7	10		survival hours of NO.60 worm after UV irradiation	84	84
survival hours of NO.61 worm after heat shock	8	11		survival hours of NO.61 worm after juglone stress	7	11		survival hours of NO.61 worm after UV irradiation	84	84
survival hours of NO.62 worm after heat shock	8	11		survival hours of NO.62 worm after juglone stress	7	11		survival hours of NO.62 worm after UV irradiation	84	84
survival hours of NO.63 worm after heat shock	8	11		survival hours of NO.63 worm after juglone stress	8	11		survival hours of NO.63 worm after UV irradiation	84	84
survival hours of NO.64 worm after heat shock	8	11		survival hours of NO.64 worm after juglone stress	8	11		survival hours of NO.64 worm after UV irradiation	84	84
survival hours of NO.65 worm after heat shock	8	11		survival hours of NO.65 worm after juglone stress	8	11		survival hours of NO.65 worm after UV irradiation	96	84
survival hours of NO.66 worm after heat shock	8	11		survival hours of NO.66 worm after juglone stress	8	11		survival hours of NO.66 worm after UV irradiation	96	84
survival hours of NO.67 worm after heat shock	9			survival hours of NO.67 worm after juglone stress	8	11		survival hours of NO.67 worm after UV irradiation	96	84
survival hours of NO.68 worm after heat shock	9			survival hours of NO.68 worm after juglone stress	8	11		survival hours of NO.68 worm after UV irradiation	96	84
survival hours of NO.69 worm after heat shock	9			survival hours of NO.69 worm after juglone stress	8	11		survival hours of NO.69 worm after UV irradiation		84
survival hours of NO.70 worm after heat shock	9			survival hours of NO.70 worm after juglone stress	8	11		survival hours of NO.70 worm after UV irradiation		84
survival hours of NO.71 worm after heat shock	9			survival hours of NO.71 worm after juglone stress	9	12		survival hours of NO.71 worm after UV irradiation		84
survival hours of NO.72 worm after heat shock	9			survival hours of NO.72 worm after juglone stress	9	12		survival hours of NO.72 worm after UV irradiation		84
survival hours of NO.73 worm after heat shock	9			survival hours of NO.73 worm after juglone stress	9	12		survival hours of NO.73 worm after UV irradiation		96
survival hours of NO.74 worm after heat shock	10			survival hours of NO.74 worm after juglone stress	9	12		survival hours of NO.74 worm after UV irradiation		96
survival hours of NO.75 worm after heat shock	10			survival hours of NO.75 worm after juglone stress	10	12		survival hours of NO.75 worm after UV irradiation		96
survival hours of NO.76 worm after heat shock	10			survival hours of NO.76 worm after juglone stress	10	12		survival hours of NO.76 worm after UV irradiation		96
survival hours of NO.77 worm after heat shock	10			survival hours of NO.77 worm after juglone stress	10	12		survival hours of NO.77 worm after UV irradiation		96
survival hours of NO.78 worm after heat shock	10			survival hours of NO.78 worm after juglone stress	10	12		survival hours of NO.78 worm after UV irradiation		96
survival hours of NO.79 worm after heat shock	10			survival hours of NO.79 worm after juglone stress	11	12		survival hours of NO.79 worm after UV irradiation		96
survival hours of NO.80 worm after heat shock	10			survival hours of NO.80 worm after juglone stress	11	12		survival hours of NO.80 worm after UV irradiation		96
survival hours of NO.81 worm after heat shock	11			survival hours of NO.81 worm after juglone stress	11	13		survival hours of NO.81 worm after UV irradiation		96
survival hours of NO.82 worm after heat shock	11			survival hours of NO.82 worm after juglone stress	11	13		survival hours of NO.82 worm after UV irradiation		96
survival hours of NO.83 worm after heat shock	11			survival hours of NO.83 worm after juglone stress	12	13		survival hours of NO.83 worm after UV irradiation		96
survival hours of NO.84 worm after heat shock	11			survival hours of NO.84 worm after juglone stress	12	13		survival hours of NO.84 worm after UV irradiation		96
				survival hours of NO.85 worm after juglone stress	12	13		survival hours of NO.85 worm after UV irradiation		96
				survival hours of NO.86 worm after juglone stress	12	13		survival hours of NO.86 worm after UV irradiation		96
				survival hours of NO.87 worm after juglone stress	12	13		survival hours of NO.87 worm after UV irradiation		96
				survival hours of NO.88 worm after juglone stress	12	13		survival hours of NO.88 worm after UV irradiation		96
				survival hours of NO.89 worm after juglone stress	12	13		survival hours of NO.89 worm after UV irradiation		96
				survival hours of NO.90 worm after juglone stress	12	13		survival hours of NO.90 worm after UV irradiation		96
								survival hours of NO.91 worm after UV irradiation		96
								survival hours of NO.92 worm after UV irradiation		96
								survival hours of NO.93 worm after UV irradiation		108
								survival hours of NO.94 worm after UV irradiation		108
								survival hours of NO.95 worm after UV irradiation		108
								survival hours of NO.96 worm after UV irradiation		108
