# Supplementary material for: Arbutin increases Caenorhabditis elegans longevity and stress resistance
Source: PeerJ. 2017 Dec 20;5:e4170. doi: 10.7717/peerj.4170 (PMC5741975; doi:10.7717/peerj.4170)
Supplement: Data S3 — Wild type N2 animals treated with 5 mM arbutin accumulated less ROS than wild type N2 control animals (N = 24–25 times and 20 animals per group p < 0.001). [file peerj-05-4170-s003.xls]

## Sheet: Fig. 3
concentration of arbutin	0 mM	5 mM
fluorescence microplate reader count of NO. 1 well	31718.6	36438.4
fluorescence microplate reader count of NO. 2 well	33846.7	25230.7
fluorescence microplate reader count of NO. 3 well	33908.2	33001.2
fluorescence microplate reader count of NO. 4 well	34633.7	25300.9
fluorescence microplate reader count of NO. 5 well	35274.2	24774.1
fluorescence microplate reader count of NO. 6 well	35659.2	32698.1
fluorescence microplate reader count of NO. 7 well	35754.2	38249.4
fluorescence microplate reader count of NO. 8 well	35956.8	27204.5
fluorescence microplate reader count of NO. 9 well	36013	30853.7
fluorescence microplate reader count of NO. 10 well	36156.3	31779.4
fluorescence microplate reader count of NO. 11 well	36326.2	33957.3
fluorescence microplate reader count of NO. 12 well	36474.3	39850.7
fluorescence microplate reader count of NO. 13 well	36828.8	33641.8
fluorescence microplate reader count of NO. 14 well	37656.4	36728.3
fluorescence microplate reader count of NO. 15 well	38649.1	36788.3
fluorescence microplate reader count of NO. 16 well	38651.4	38420.8
fluorescence microplate reader count of NO. 17 well	38693.5	30160.1
fluorescence microplate reader count of NO. 18 well	38763.6	24714.1
fluorescence microplate reader count of NO. 19 well	40779.5	24710.2
fluorescence microplate reader count of NO. 20 well	41188.6	24710.2
fluorescence microplate reader count of NO. 21 well	41596.9	32762
fluorescence microplate reader count of NO. 22 well	42673.8	42876.4
fluorescence microplate reader count of NO. 23 well	43509.1	34760.7
fluorescence microplate reader count of NO. 24 well	44436.4	31355.5
fluorescence microplate reader count of NO. 25 well	45376.2
