# Supplementary material for: Arbutin increases Caenorhabditis elegans longevity and stress resistance
Source: PeerJ. 2017 Dec 20;5:e4170. doi: 10.7717/peerj.4170 (PMC5741975; doi:10.7717/peerj.4170)
Supplement: Data S4 — Animals were treated with 5 mM arbutin from birth to 120 h at 20 °C and exposed to a variety of stressors. There was no survival significance with worms pretreated with or without arbutin after (A–B) 35 °C heat shock (N = 74 animals, p > 0.05), (C–D) exposure to 200 µM juglone (N = 96 animals, p > 0.05) or (E–F) UV irradiation at 1,000 J/m2 (N = 85–88 animals, p > 0.05). Each experiment is representative of three independent trials. [file peerj-05-4170-s004.xls]

## Sheet: Fig. 4
concentration of arbutin	0 mM	5 mM		concentration of arbutin	0 mM	5 mM		concentration of arbutin	0 mM	5 mM
survival hours of NO.1 mutant worm after heat shock	3	2		survival hours of NO.1 mutant worm after juglone stress	2	2		survival hours of NO.1 mutant worm after UV irradiation	12	12
survival hours of NO.2 mutant worm after heat shock	3	2		survival hours of NO.2 mutant worm after juglone stress	2	2		survival hours of NO.2 mutant worm after UV irradiation	12	12
survival hours of NO.3 mutant worm after heat shock	4	2		survival hours of NO.3 mutant worm after juglone stress	2	3		survival hours of NO.3 mutant worm after UV irradiation	12	24
survival hours of NO.4 mutant worm after heat shock	4	2		survival hours of NO.4 mutant worm after juglone stress	2	3		survival hours of NO.4 mutant worm after UV irradiation	12	24
survival hours of NO.5 mutant worm after heat shock	4	3		survival hours of NO.5 mutant worm after juglone stress	2	3		survival hours of NO.5 mutant worm after UV irradiation	24	24
survival hours of NO.6 mutant worm after heat shock	4	3		survival hours of NO.6 mutant worm after juglone stress	2	3		survival hours of NO.6 mutant worm after UV irradiation	24	24
survival hours of NO.7 mutant worm after heat shock	4	3		survival hours of NO.7 mutant worm after juglone stress	3	3		survival hours of NO.7 mutant worm after UV irradiation	24	24
survival hours of NO.8 mutant worm after heat shock	4	3		survival hours of NO.8 mutant worm after juglone stress	3	3		survival hours of NO.8 mutant worm after UV irradiation	24	24
survival hours of NO.9 mutant worm after heat shock	5	3		survival hours of NO.9 mutant worm after juglone stress	3	4		survival hours of NO.9 mutant worm after UV irradiation	24	36
survival hours of NO.10 mutant worm after heat shock	5	3		survival hours of NO.10 mutant worm after juglone stress	3	4		survival hours of NO.10 mutant worm after UV irradiation	36	36
survival hours of NO.11 mutant worm after heat shock	5	4		survival hours of NO.11 mutant worm after juglone stress	4	4		survival hours of NO.11 mutant worm after UV irradiation	36	36
survival hours of NO.12 mutant worm after heat shock	5	4		survival hours of NO.12 mutant worm after juglone stress	4	4		survival hours of NO.12 mutant worm after UV irradiation	36	36
survival hours of NO.13 mutant worm after heat shock	5	4		survival hours of NO.13 mutant worm after juglone stress	4	4		survival hours of NO.13 mutant worm after UV irradiation	36	36
survival hours of NO.14 mutant worm after heat shock	5	4		survival hours of NO.14 mutant worm after juglone stress	4	4		survival hours of NO.14 mutant worm after UV irradiation	36	36
survival hours of NO.15 mutant worm after heat shock	5	4		survival hours of NO.15 mutant worm after juglone stress	4	4		survival hours of NO.15 mutant worm after UV irradiation	36	36
survival hours of NO.16 mutant worm after heat shock	5	4		survival hours of NO.16 mutant worm after juglone stress	4	4		survival hours of NO.16 mutant worm after UV irradiation	36	36
survival hours of NO.17 mutant worm after heat shock	5	4		survival hours of NO.17 mutant worm after juglone stress	5	4		survival hours of NO.17 mutant worm after UV irradiation	36	48
survival hours of NO.18 mutant worm after heat shock	5	4		survival hours of NO.18 mutant worm after juglone stress	5	4		survival hours of NO.18 mutant worm after UV irradiation	36	48
survival hours of NO.19 mutant worm after heat shock	5	4		survival hours of NO.19 mutant worm after juglone stress	5	5		survival hours of NO.19 mutant worm after UV irradiation	36	48
survival hours of NO.20 mutant worm after heat shock	5	4		survival hours of NO.20 mutant worm after juglone stress	5	5		survival hours of NO.20 mutant worm after UV irradiation	36	48
survival hours of NO.21 mutant worm after heat shock	6	4		survival hours of NO.21 mutant worm after juglone stress	5	5		survival hours of NO.21 mutant worm after UV irradiation	36	48
survival hours of NO.22 mutant worm after heat shock	6	4		survival hours of NO.22 mutant worm after juglone stress	5	5		survival hours of NO.22 mutant worm after UV irradiation	48	48
survival hours of NO.23 mutant worm after heat shock	6	4		survival hours of NO.23 mutant worm after juglone stress	5	5		survival hours of NO.23 mutant worm after UV irradiation	48	48
survival hours of NO.24 mutant worm after heat shock	6	4		survival hours of NO.24 mutant worm after juglone stress	5	5		survival hours of NO.24 mutant worm after UV irradiation	48	48
survival hours of NO.25 mutant worm after heat shock	6	4		survival hours of NO.25 mutant worm after juglone stress	5	5		survival hours of NO.25 mutant worm after UV irradiation	48	48
survival hours of NO.26 mutant worm after heat shock	6	5		survival hours of NO.26 mutant worm after juglone stress	5	5		survival hours of NO.26 mutant worm after UV irradiation	48	48
survival hours of NO.27 mutant worm after heat shock	6	5		survival hours of NO.27 mutant worm after juglone stress	5	5		survival hours of NO.27 mutant worm after UV irradiation	48	48
survival hours of NO.28 mutant worm after heat shock	6	5		survival hours of NO.28 mutant worm after juglone stress	5	5		survival hours of NO.28 mutant worm after UV irradiation	48	48
survival hours of NO.29 mutant worm after heat shock	6	5		survival hours of NO.29 mutant worm after juglone stress	5	5		survival hours of NO.29 mutant worm after UV irradiation	48	48
survival hours of NO.30 mutant worm after heat shock	6	5		survival hours of NO.30 mutant worm after juglone stress	5	5		survival hours of NO.30 mutant worm after UV irradiation	60	60
survival hours of NO.31 mutant worm after heat shock	6	5		survival hours of NO.31 mutant worm after juglone stress	6	6		survival hours of NO.31 mutant worm after UV irradiation	60	60
survival hours of NO.32 mutant worm after heat shock	6	5		survival hours of NO.32 mutant worm after juglone stress	6	6		survival hours of NO.32 mutant worm after UV irradiation	60	60
survival hours of NO.33 mutant worm after heat shock	6	5		survival hours of NO.33 mutant worm after juglone stress	6	6		survival hours of NO.33 mutant worm after UV irradiation	60	60
survival hours of NO.34 mutant worm after heat shock	6	5		survival hours of NO.34 mutant worm after juglone stress	6	6		survival hours of NO.34 mutant worm after UV irradiation	60	60
survival hours of NO.35 mutant worm after heat shock	6	6		survival hours of NO.35 mutant worm after juglone stress	6	6		survival hours of NO.35 mutant worm after UV irradiation	60	60
survival hours of NO.36 mutant worm after heat shock	6	6		survival hours of NO.36 mutant worm after juglone stress	6	6		survival hours of NO.36 mutant worm after UV irradiation	60	60
survival hours of NO.37 mutant worm after heat shock	6	6		survival hours of NO.37 mutant worm after juglone stress	6	6		survival hours of NO.37 mutant worm after UV irradiation	60	72
survival hours of NO.38 mutant worm after heat shock	6	6		survival hours of NO.38 mutant worm after juglone stress	6	6		survival hours of NO.38 mutant worm after UV irradiation	60	72
survival hours of NO.39 mutant worm after heat shock	6	6		survival hours of NO.39 mutant worm after juglone stress	6	6		survival hours of NO.39 mutant worm after UV irradiation	60	72
survival hours of NO.40 mutant worm after heat shock	6	6		survival hours of NO.40 mutant worm after juglone stress	6	6		survival hours of NO.40 mutant worm after UV irradiation	72	72
survival hours of NO.41 mutant worm after heat shock	6	6		survival hours of NO.41 mutant worm after juglone stress	6	6		survival hours of NO.41 mutant worm after UV irradiation	72	72
survival hours of NO.42 mutant worm after heat shock	6	6		survival hours of NO.42 mutant worm after juglone stress	6	6		survival hours of NO.42 mutant worm after UV irradiation	72	72
survival hours of NO.43 mutant worm after heat shock	6	6		survival hours of NO.43 mutant worm after juglone stress	6	6		survival hours of NO.43 mutant worm after UV irradiation	72	72
survival hours of NO.44 mutant worm after heat shock	6	6		survival hours of NO.44 mutant worm after juglone stress	6	6		survival hours of NO.44 mutant worm after UV irradiation	72	72
survival hours of NO.45 mutant worm after heat shock	6	6		survival hours of NO.45 mutant worm after juglone stress	6	6		survival hours of NO.45 mutant worm after UV irradiation	72	72
survival hours of NO.46 mutant worm after heat shock	6	6		survival hours of NO.46 mutant worm after juglone stress	6	6		survival hours of NO.46 mutant worm after UV irradiation	72	72
survival hours of NO.47 mutant worm after heat shock	6	6		survival hours of NO.47 mutant worm after juglone stress	6	6		survival hours of NO.47 mutant worm after UV irradiation	72	72
survival hours of NO.48 mutant worm after heat shock	6	6		survival hours of NO.48 mutant worm after juglone stress	6	6		survival hours of NO.48 mutant worm after UV irradiation	84	72
survival hours of NO.49 mutant worm after heat shock	6	6		survival hours of NO.49 mutant worm after juglone stress	6	7		survival hours of NO.49 mutant worm after UV irradiation	84	72
survival hours of NO.50 mutant worm after heat shock	6	6		survival hours of NO.50 mutant worm after juglone stress	6	7		survival hours of NO.50 mutant worm after UV irradiation	84	84
survival hours of NO.51 mutant worm after heat shock	6	6		survival hours of NO.51 mutant worm after juglone stress	6	7		survival hours of NO.51 mutant worm after UV irradiation	84	84
survival hours of NO.52 mutant worm after heat shock	6	6		survival hours of NO.52 mutant worm after juglone stress	6	7		survival hours of NO.52 mutant worm after UV irradiation	84	84
survival hours of NO.53 mutant worm after heat shock	6	6		survival hours of NO.53 mutant worm after juglone stress	6	7		survival hours of NO.53 mutant worm after UV irradiation	84	84
survival hours of NO.54 mutant worm after heat shock	6	6		survival hours of NO.54 mutant worm after juglone stress	6	7		survival hours of NO.54 mutant worm after UV irradiation	84	84
survival hours of NO.55 mutant worm after heat shock	6	7		survival hours of NO.55 mutant worm after juglone stress	7	7		survival hours of NO.55 mutant worm after UV irradiation	84	84
survival hours of NO.56 mutant worm after heat shock	6	7		survival hours of NO.56 mutant worm after juglone stress	7	7		survival hours of NO.56 mutant worm after UV irradiation	84	84
survival hours of NO.57 mutant worm after heat shock	7	7		survival hours of NO.57 mutant worm after juglone stress	7	7		survival hours of NO.57 mutant worm after UV irradiation	84	96
survival hours of NO.58 mutant worm after heat shock	7	7		survival hours of NO.58 mutant worm after juglone stress	7	7		survival hours of NO.58 mutant worm after UV irradiation	84	96
survival hours of NO.59 mutant worm after heat shock	7	7		survival hours of NO.59 mutant worm after juglone stress	7	7		survival hours of NO.59 mutant worm after UV irradiation	84	96
survival hours of NO.60 mutant worm after heat shock	7	7		survival hours of NO.60 mutant worm after juglone stress	7	7		survival hours of NO.60 mutant worm after UV irradiation	84	96
survival hours of NO.61 mutant worm after heat shock	7	7		survival hours of NO.61 mutant worm after juglone stress	7	7		survival hours of NO.61 mutant worm after UV irradiation	84	96
survival hours of NO.62 mutant worm after heat shock	7	7		survival hours of NO.62 mutant worm after juglone stress	7	7		survival hours of NO.62 mutant worm after UV irradiation	84	96
survival hours of NO.63 mutant worm after heat shock	7	8		survival hours of NO.63 mutant worm after juglone stress	7	7		survival hours of NO.63 mutant worm after UV irradiation	84	96
survival hours of NO.64 mutant worm after heat shock	7	8		survival hours of NO.64 mutant worm after juglone stress	7	7		survival hours of NO.64 mutant worm after UV irradiation	84	96
survival hours of NO.65 mutant worm after heat shock	7	8		survival hours of NO.65 mutant worm after juglone stress	7	7		survival hours of NO.65 mutant worm after UV irradiation	96	96
survival hours of NO.66 mutant worm after heat shock	7	8		survival hours of NO.66 mutant worm after juglone stress	7	7		survival hours of NO.66 mutant worm after UV irradiation	96	96
survival hours of NO.67 mutant worm after heat shock	7	8		survival hours of NO.67 mutant worm after juglone stress	8	8		survival hours of NO.67 mutant worm after UV irradiation	96	96
survival hours of NO.68 mutant worm after heat shock	7	8		survival hours of NO.68 mutant worm after juglone stress	8	8		survival hours of NO.68 mutant worm after UV irradiation	96	108
survival hours of NO.69 mutant worm after heat shock	7	8		survival hours of NO.69 mutant worm after juglone stress	8	8		survival hours of NO.69 mutant worm after UV irradiation	96	108
survival hours of NO.70 mutant worm after heat shock	7	8		survival hours of NO.70 mutant worm after juglone stress	8	8		survival hours of NO.70 mutant worm after UV irradiation	96	108
survival hours of NO.71 mutant worm after heat shock	8	8		survival hours of NO.71 mutant worm after juglone stress	8	8		survival hours of NO.71 mutant worm after UV irradiation	96	108
survival hours of NO.72 mutant worm after heat shock	8	8		survival hours of NO.72 mutant worm after juglone stress	8	8		survival hours of NO.72 mutant worm after UV irradiation	96	108
survival hours of NO.73 mutant worm after heat shock	8	8		survival hours of NO.73 mutant worm after juglone stress	8	8		survival hours of NO.73 mutant worm after UV irradiation	96	108
survival hours of NO.74 mutant worm after heat shock	8	8		survival hours of NO.74 mutant worm after juglone stress	8	8		survival hours of NO.74 mutant worm after UV irradiation	108	108
				survival hours of NO.75 mutant worm after juglone stress	8	8		survival hours of NO.75 mutant worm after UV irradiation	108	108
				survival hours of NO.76 mutant worm after juglone stress	8	8		survival hours of NO.76 mutant worm after UV irradiation	108	108
				survival hours of NO.77 mutant worm after juglone stress	8	8		survival hours of NO.77 mutant worm after UV irradiation	108	108
				survival hours of NO.78 mutant worm after juglone stress	8	8		survival hours of NO.78 mutant worm after UV irradiation	108	108
				survival hours of NO.79 mutant worm after juglone stress	9	8		survival hours of NO.79 mutant worm after UV irradiation	108	108
				survival hours of NO.80 mutant worm after juglone stress	9	8		survival hours of NO.80 mutant worm after UV irradiation	108	108
				survival hours of NO.81 mutant worm after juglone stress	9	8		survival hours of NO.81 mutant worm after UV irradiation	108	120
				survival hours of NO.82 mutant worm after juglone stress	9	8		survival hours of NO.82 mutant worm after UV irradiation	108	120
				survival hours of NO.83 mutant worm after juglone stress	9	9		survival hours of NO.83 mutant worm after UV irradiation	108	120
				survival hours of NO.84 mutant worm after juglone stress	9	9		survival hours of NO.84 mutant worm after UV irradiation	120	120
				survival hours of NO.85 mutant worm after juglone stress	9	9		survival hours of NO.85 mutant worm after UV irradiation	120	120
				survival hours of NO.86 mutant worm after juglone stress	9	9		survival hours of NO.86 mutant worm after UV irradiation		120
				survival hours of NO.87 mutant worm after juglone stress	9	9		survival hours of NO.87 mutant worm after UV irradiation		120
				survival hours of NO.88 mutant worm after juglone stress	9	9		survival hours of NO.88 mutant worm after UV irradiation		120
				survival hours of NO.89 mutant worm after juglone stress	9	9
				survival hours of NO.90 mutant worm after juglone stress	9	9
				survival hours of NO.91 mutant worm after juglone stress	9	9
				survival hours of NO.92 mutant worm after juglone stress	9	9
				survival hours of NO.93 mutant worm after juglone stress	9	9
				survival hours of NO.94 mutant worm after juglone stress	9	9
				survival hours of NO.95 mutant worm after juglone stress	9	9
				survival hours of NO.96 mutant worm after juglone stress	9	9
