# Supplementary material for: Arbutin increases Caenorhabditis elegans longevity and stress resistance
Source: PeerJ. 2017 Dec 20;5:e4170. doi: 10.7717/peerj.4170 (PMC5741975; doi:10.7717/peerj.4170)
Supplement: Data S5 — Worms treated with 5 mM arbutin (A–B) displayed a fluorescence intensity that was significantly up-regulated (E) relative to the control group (C–D) (N = 10 animals per group, p < 0.001). [file peerj-05-4170-s005.xls]

## Sheet: Fig. 5
concentration of arbutin	0 mM	5 mM
fluorescence intensity of NO. 1 worm	5438	19870
fluorescence intensity of NO. 2 worm	3982	18739
fluorescence intensity of NO. 3 worm	2076	23571
fluorescence intensity of NO. 4 worm	3167	24896
fluorescence intensity of NO. 5 worm	5972	30861
fluorescence intensity of NO. 6 worm	3367	29740
fluorescence intensity of NO. 7 worm	4065	28740
fluorescence intensity of NO. 8 worm	3109	19978
fluorescence intensity of NO. 9 worm	2998	41286
fluorescence intensity of NO. 10 worm	2657	38652
