# Supplementary material for: Arbutin increases Caenorhabditis elegans longevity and stress resistance
Source: PeerJ. 2017 Dec 20;5:e4170. doi: 10.7717/peerj.4170 (PMC5741975; doi:10.7717/peerj.4170)
Supplement: Data S6 — daf-16 (P < 0.001) and its downstream targets sod-3 (P < 0.05) and hsp-16.2 (P < 0.001) were all up-regulated with arbutin treatment relative to the control (N = 3 and 200 animals per group, p < 0.05). [file peerj-05-4170-s006.xls]

## Sheet: Fig. 6
Ct (group 1)	0mM	5mM		Ct (group 2)	0mM	5mM		Ct (group 3)	0mM	5mM
actin	17.3789	18.6673		actin	15.4639	16.7632		actin	18.7808	21.3773
actin	17.9643	19.1783		actin	14.2159	15.855		actin	19.1937	20.9653
actin	18.3568	19.9464		actin	14.3756	17.3875		actin	19.9975	21.7981
daf-16	28.4911	27.1572		daf-16	26.3636	25.4383		daf-16	27.3252	29.7984
daf-16	26.1676	25.3821		daf-16	24.4981	26.578		daf-16	28.0016	29.3757
daf-16	27.4593	29.8817		daf-16	25.5984	26.779		daf-16	29.8855	28.9976
sod-3	23.0232	25.2101		sod-3	19.5795	21.4968		sod-3	21.9357	23.9924
sod-3	23.3064	24.1382		sod-3	20.3784	22.371		sod-3	23.8864	25.0246
sod-3	26.3549	26.2927		sod-3	21.1498	22.3908		sod-3	21.5949	23.1124
hsp-16.2	21.4736	22.1544		hsp-16.2	18.1826	18.3667		hsp-16.2	22.4384	24.2428
hsp-16.2	20.9963	21.2132		hsp-16.2	18.9803	19.5734		hsp-16.2	23.1452	23.9971
hsp-16.2	21.9284	20.9857		hsp-16.2	16.6623	17.8592		hsp-16.2	24.0564	23.1124
