# Supplementary material for: Arbutin increases Caenorhabditis elegans longevity and stress resistance
Source: PeerJ. 2017 Dec 20;5:e4170. doi: 10.7717/peerj.4170 (PMC5741975; doi:10.7717/peerj.4170)
Supplement: Data S7 — There was no significant difference in the number of total progeny between arbutin-treated and untreated animals (N = 10 animals per group, p > 0.05). [file peerj-05-4170-s007.xls]

## Sheet: Fig. 7
concentration of arbutin	0 mM	5 mM
total brood size of NO. 1 worm	289	265
total brood size of NO. 2 worm	315	231
total brood size of NO. 3 worm	261	260
total brood size of NO. 4 worm	314	312
total brood size of NO. 5 worm	279	267
total brood size of NO. 6 worm	332	330
total brood size of NO. 7 worm	244	291
total brood size of NO. 8 worm	267	280
total brood size of NO. 9 worm	273	297
total brood size of NO. 10 worm	286	286
